# Supplementary material for: Volcanic forcing of the Lomagundi–Jatuli carbon isotope excursion
Source: Proc Natl Acad Sci U S A. 2025 Dec 1;122(49):e2519431122. doi: 10.1073/pnas.2519431122 (PMC12704732; doi:10.1073/pnas.2519431122)
Supplement: Supplementary file 2 — Dataset S01 (XLSX) [file pnas.2519431122.sd01.xlsx]

## Sheet: Sheet1
Sample name	Sample type	Lab code	206Pb/204Pb	2s	207Pb/204Pb	2s	208Pb/204Pb	2s	204Pb/206Pb	2s	207Pb/206Pb	2s
AEA4-1	Black shale	G1	18.6447	0.0008	15.7346	0.0007	44.578	0.003	0.0536	0.0008	0.84392	1e-05
AEA4-2	Lenticular form	G2	16.9719	0.0009	15.4918	0.0009	40.219	0.003	0.0589	0.0009	0.91279	1e-05
AEA6-1	Black shale	G3	29.5351	0.0019	17.2352	0.001	72.823	0.006	0.0339	0.0019	0.58355	1e-05
AEA6-1	Black shale	G3 dupl.	29.5533	0.0019	17.2366	0.001	72.86	0.006	0.0338	0.0019	0.58324	1e-05
AEA6-2	Lenticular form	G4	26.4926	0.0018	16.7934	0.0008	65.097	0.006	0.0377	0.0018	0.63389	1e-05
AEA6-2	Lenticular form	G4 dupl.	26.5168	0.0018	16.7961	0.0008	65.202	0.006	0.0377	0.0018	0.63341	1e-05
AEA5-1	Black shale	G5	17.1853	0.0007	15.5393	0.0005	41.136	0.002	0.0582	0.0007	0.90422	3e-05
AEA5-2	Lenticular form	G6	17.7442	0.0007	15.6065	0.0007	42.491	0.002	0.0564	0.0007	0.87953	1e-05
AEA5-2	Lenticular form	G6 dupl.	17.7488	0.0007	15.6206	0.0007	42.593	0.002	0.0563	0.0007	0.8801	1e-05
AEA13-1	Black shale	G7	17.0616	0.001	15.5198	0.0007	40.288	0.002	0.0586	0.001	0.90963	1e-05
AEA13-2	Lenticular form	G8	17.2795	0.0008	15.5184	0.0007	40.849	0.002	0.0579	0.0008	0.89808	1e-05
AEA12-1	Black shale	G9	21.857	0.0016	16.1859	0.0007	52.336	0.004	0.0458	0.0016	0.74054	3e-05
AEA12-1	Black shale	G9 dupl.	21.8562	0.0016	16.1857	0.0007	52.341	0.004	0.0458	0.0016	0.74055	3e-05
AEA12-2	Lenticular form	G10	21.8985	0.0014	16.1902	0.0009	51.934	0.003	0.0457	0.0014	0.73933	1e-05
AEA11-1	Black shale	G11	20.6733	0.0011	16.0244	0.0007	50.002	0.004	0.0484	0.0011	0.77512	2e-05
AEA11-2	Lenticular form	G12	18.1328	0.0005	15.6483	0.0005	43.159	0.002	0.0551	0.0005	0.86298	1e-05
AEA14-1	Black shale	G13	24.6017	0.0014	16.4965	0.0011	61.285	0.004	0.0406	0.0014	0.67055	1e-05
AEA14-2	Lenticular form	G14	25.2293	0.0019	16.5841	0.0011	62.246	0.005	0.0396	0.0019	0.65733	1e-05
AEA7-1	Black shale	G15	17.5587	0.0009	15.5803	0.001	41.696	0.003	0.057	0.0009	0.88733	1e-05
AEA7-2	Lenticular form	G16	17.8764	0.0005	15.6182	0.0005	42.78	0.002	0.0559	0.0005	0.87368	1e-05
AEA9-1	Black shale	G18	17.8598	0.0007	15.6416	0.0007	42.2	0.002	0.056	0.0007	0.8758	1e-05
AEA9-2	Lenticular form	G19	17.719	0.0013	15.6168	0.0011	41.962	0.004	0.0564	0.0013	0.88136	3e-05
AEA18-1	Black shale	G20	21.1961	0.0012	16.0884	0.0009	51.49	0.003	0.0472	0.0012	0.75902	1e-05
AEA18-2	Lenticular form	G21	21.9597	0.0012	16.1976	0.0009	52.873	0.003	0.0455	0.0012	0.7376	1e-05
AEA1-1	Black shale	G22	21.32	0.0014	16.0395	0.001	51.615	0.004	0.0469	0.0014	0.75232	1e-05
AEA1-2	Lenticular form	G23	18.1686	0.0007	15.6228	0.0006	43.1	0.002	0.055	0.0007	0.85988	1e-05
AEA15-1	Black shale	G24	24.1978	0.0013	16.526	0.0008	59.819	0.005	0.0413	0.0013	0.68295	1e-05
AEA2-1	Black shale	G26	19.5708	0.0016	15.867	0.0012	47.265	0.004	0.0511	0.0016	0.81075	1e-05
AEA2-2	Lenticular form	G27	18.823	0.0009	15.7606	0.0007	45.541	0.002	0.0531	0.0009	0.83731	1e-05
AEA3-1	Black shale	G28	26.2246	0.0015	16.8264	0.0008	64.526	0.004	0.0381	0.0015	0.64163	1e-05
